# Supplementary material for: Functional meta-omics provide critical insights into long- and short-read assemblies
Source: Brief Bioinform. 2021 Aug 27;22(6):bbab330. doi: 10.1093/bib/bbab330 (PMC8575027; doi:10.1093/bib/bbab330)
Supplement: Supplementary_Table_2_Datasets_bbab330 [file supplementary_table_2_datasets_bbab330.xlsx]

## Sheet: Sheet1
Supplementary Table 2. Datasets obtained from public resources and/or generated for the study
Sample	Short_name	Sample_type	Public/Generated Dataset	SR_accession	LR_accession	metaG	metaT	metaP	metaP_accession	Reference
Microbial Community Standard	Zymo	DNA	Public	ERR2984773	ERR2887847	x				https://academic.oup.com/gigascience/article/8/5/giz043/5486468
Natural Whey Culture	NWC	DNA	Public	SRR7585899	SRR7585900	x				https://bmcmicrobiol.biomedcentral.com/articles/10.1186/s12866-019-1500-0
Rumen metagenome	Rumen	DNA	Public	ERR2027899	ERR4334939, ERR4334940, ERR4334941	x				https://www.nature.com/articles/s41467-018-03317-6
Human fecal sample	GDB	DNA	Generated for this study	SRS8732750	SRS8732749	x	x	x
Human fecal sample	GDB	RNA	Generated for this study	SRS8732748		x	x	x
Human fecal sample	GDB	Protein	Generated for this study			x	x	x	PXD025505	http://proteomecentral.proteomexchange.org/cgi/GetDataset
