# Supplementary material for: Functional meta-omics provide critical insights into long- and short-read assemblies
Source: Brief Bioinform. 2021 Aug 27;22(6):bbab330. doi: 10.1093/bib/bbab330 (PMC8575027; doi:10.1093/bib/bbab330)
Supplement: Supplementary_Table_3_ONT_Run_Statistics_bbab330 [file supplementary_table_3_ont_run_statistics_bbab330.xlsx]

## Sheet: Library_loading
Supplementary Table 3. MinION library loading
Library#	Available pores	Sequencing pores	Library loading
1	1460	506
2	858	389	after pausing the run
3	661	323	after nuclease flush
4			after pausing the run
