# Supplementary material for: Functional meta-omics provide critical insights into long- and short-read assemblies
Source: Brief Bioinform. 2021 Aug 27;22(6):bbab330. doi: 10.1093/bib/bbab330 (PMC8575027; doi:10.1093/bib/bbab330)
Supplement: tab_rgi_gdb_bbab330 [file tab_rgi_gdb_bbab330.xlsx]

## Sheet: Supp. Tab. 1
ORF_ID	Cut_Off	Best_Hit_ARO	Best_Identities	ARO	Model_type	Drug.Class	Resistance.Mechanism	Nudged	tool	contig_id	prot_num	start	end	strand	info	ave_cov
k141_88921_2	Perfect	tetW	100	3000194	protein homolog model	tetracycline antibiotic	antibiotic target protection		SR MEGAHIT	k141_88921	2	808	2727	-1	ID=5257_2;partial=00;start_type=ATG;rbs_motif=GGAGG;rbs_spacer=5-10bp;gc_cont=0.531	14.8167
k141_44684_172	Perfect	CblA-1	100	3002999	protein homolog model	cephalosporin	antibiotic inactivation		SR MEGAHIT	k141_44684	172	210664	211554	-1	ID=6454_172;partial=00;start_type=ATG;rbs_motif=TAAA;rbs_spacer=12bp;gc_cont=0.485	18.5769
k141_37405_1	Strict	Campylobacter coli chloramphenicol acetyltransferase	96.14	3004454	protein homolog model	phenicol antibiotic	antibiotic inactivation		SR MEGAHIT	k141_37405	1	46	669	-1	ID=42126_1;partial=00;start_type=ATG;rbs_motif=GGAGG;rbs_spacer=5-10bp;gc_cont=0.370	18.3397
k141_59580_1	Strict	tetW	100	3000194	protein homolog model	tetracycline antibiotic	antibiotic target protection	True	SR MEGAHIT	k141_59580	1	1	1071	-1	ID=46787_1;partial=10;start_type=ATG;rbs_motif=AGGAGG;rbs_spacer=5-10bp;gc_cont=0.430	5.19421
k141_105836_1	Strict	tetW	97.83	3000194	protein homolog model	tetracycline antibiotic	antibiotic target protection	True	SR MEGAHIT	k141_105836	1	500	640	1	ID=67436_1;partial=01;start_type=ATG;rbs_motif=GGAGG;rbs_spacer=5-10bp;gc_cont=0.511	0
NODE_12_length_289084_cov_116.206895_175	Perfect	CblA-1	100	3002999	protein homolog model	cephalosporin	antibiotic inactivation		SR metaSPAdes	NODE_12_length_289084_cov_116.206895	175	215250	216140	-1	ID=12_175;partial=00;start_type=ATG;rbs_motif=TAAA;rbs_spacer=12bp;gc_cont=0.485	18.5769
NODE_3961_length_5598_cov_17.248325_7	Strict	Campylobacter coli chloramphenicol acetyltransferase	96.02	3004454	protein homolog model	phenicol antibiotic	antibiotic inactivation		SR metaSPAdes	NODE_3961_length_5598_cov_17.248325	7	4994	5596	1	ID=3961_7;partial=01;start_type=ATG;rbs_motif=GGAGG;rbs_spacer=5-10bp;gc_cont=0.371	17.8541
NODE_8958_length_2718_cov_51.879591_1	Perfect	tetW	100	3000194	protein homolog model	tetracycline antibiotic	antibiotic target protection		SR metaSPAdes	NODE_8958_length_2718_cov_51.879591	1	352	2271	1	ID=8958_1;partial=00;start_type=ATG;rbs_motif=GGAGG;rbs_spacer=5-10bp;gc_cont=0.531	14.7677
contig_210:1.0-492442.0_427	Strict	CblA-1	100	3002999	protein homolog model	cephalosporin	antibiotic inactivation	True	LR Flye	contig_210:1.0-492442.0	427	345531	346178	1	ID=1098_427;partial=00;start_type=ATG;rbs_motif=TAAA;rbs_spacer=12bp;gc_cont=0.475	21.5139
contig_210:1.0-492442.0_428	Strict	CblA-1	100	3002999	protein homolog model	cephalosporin	antibiotic inactivation	True	LR Flye	contig_210:1.0-492442.0	428	346165	346422	1	ID=1098_428;partial=00;start_type=ATG;rbs_motif=None;rbs_spacer=None;gc_cont=0.504	10.8915
contig_2107:1.0-6493.0_10	Strict	tetW	100	3000194	protein homolog model	tetracycline antibiotic	antibiotic target protection	True	LR Flye	contig_2107:1.0-6493.0	10	6589	6672	-1	ID=1107_10;partial=01;start_type=Edge;rbs_motif=None;rbs_spacer=None;gc_cont=0.488	1.94048
contig_5026:14.0-10236.0_8	Strict	Campylobacter coli chloramphenicol acetyltransferase	96.1	3004454	protein homolog model	phenicol antibiotic	antibiotic inactivation	True	LR Flye	contig_5026:14.0-10236.0	8	5547	5816	1	ID=4198_8;partial=00;start_type=ATG;rbs_motif=GGAGG;rbs_spacer=3-4bp;gc_cont=0.356	19.9074
contig_5026:14.0-10236.0_9	Strict	Campylobacter coli chloramphenicol acetyltransferase	96.09	3004454	protein homolog model	phenicol antibiotic	antibiotic inactivation	True	LR Flye	contig_5026:14.0-10236.0	9	5788	6174	1	ID=4198_9;partial=00;start_type=ATG;rbs_motif=3Base/5BMM;rbs_spacer=13-15bp;gc_cont=0.377	16.8811
contig_720:1.0-180574.0_143	Strict	tetW	100	3000194	protein homolog model	tetracycline antibiotic	antibiotic target protection	True	LR Flye	contig_720:1.0-180574.0	143	113111	113386	1	ID=4795_143;partial=00;start_type=ATG;rbs_motif=AGGAGG;rbs_spacer=5-10bp;gc_cont=0.504	2.34783
contig_720:1.0-180574.0_145	Strict	tetW	99.58	3000194	protein homolog model	tetracycline antibiotic	antibiotic target protection	True	LR Flye	contig_720:1.0-180574.0	145	114312	115028	1	ID=4795_145;partial=00;start_type=TTG;rbs_motif=AGGAG/GGAGG;rbs_spacer=11-12bp;gc_cont=0.531	6.15481
Utg192512:1.0-55330.0_65	Strict	tetW	100	3000194	protein homolog model	tetracycline antibiotic	antibiotic target protection	True	LR Raven	Utg192512:1.0-55330.0	65	53663	53938	1	ID=184_65;partial=00;start_type=ATG;rbs_motif=GGAGG;rbs_spacer=5-10bp;gc_cont=0.507	0.753623
Utg192512:1.0-55330.0_66	Strict	tetW	99.38	3000194	protein homolog model	tetracycline antibiotic	antibiotic target protection	True	LR Raven	Utg192512:1.0-55330.0	66	53926	54432	1	ID=184_66;partial=00;start_type=TTG;rbs_motif=AGGAG/GGAGG;rbs_spacer=11-12bp;gc_cont=0.525	2.36292
Utg193156:1.0-36767.0_53	Strict	tetW	95.28	3000194	protein homolog model	tetracycline antibiotic	antibiotic target protection	True	LR Raven	Utg193156:1.0-36767.0	53	36661	37176	-1	ID=450_53;partial=00;start_type=ATG;rbs_motif=None;rbs_spacer=None;gc_cont=0.535	0.426357
Utg193258:12.0-497832.0_131	Strict	CblA-1	100	3002999	protein homolog model	cephalosporin	antibiotic inactivation	True	LR Raven	Utg193258:12.0-497832.0	131	112535	113116	-1	ID=489_131;partial=00;start_type=ATG;rbs_motif=TAAA;rbs_spacer=12bp;gc_cont=0.479	22.7062
Utg194422:1.0-41914.0_3	Strict	tetW	97.96	3000194	protein homolog model	tetracycline antibiotic	antibiotic target protection	True	LR Raven	Utg194422:1.0-41914.0	3	2784	3251	1	ID=908_3;partial=00;start_type=TTG;rbs_motif=AGGAG/GGAGG;rbs_spacer=11-12bp;gc_cont=0.528	1.38675
Utg196264:1.0-22987.0_38	Strict	tetW	95.74	3000194	protein homolog model	tetracycline antibiotic	antibiotic target protection	True	LR Raven	Utg196264:1.0-22987.0	38	22691	23314	1	ID=1406_38;partial=00;start_type=GTG;rbs_motif=None;rbs_spacer=None;gc_cont=0.535	4.28846
Utg197488:1.0-10247.0_3	Strict	tetW	100	3000194	protein homolog model	tetracycline antibiotic	antibiotic target protection	True	LR Raven	Utg197488:1.0-10247.0	3	1339	1545	-1	ID=1693_3;partial=00;start_type=ATG;rbs_motif=GGAGG;rbs_spacer=5-10bp;gc_cont=0.522	3.57971
NODE_1_length_1822148_cov_145.496205_549	Perfect	CblA-1	100	3002999	protein homolog model	cephalosporin	antibiotic inactivation		HY metaSPAdes	NODE_1_length_1822148_cov_145.496205	549	611846	612736	-1	ID=1_549;partial=00;start_type=ATG;rbs_motif=TAAA;rbs_spacer=12bp;gc_cont=0.485	18.5769
NODE_230_length_104252_cov_9.790458_35	Perfect	tetW	100	3000194	protein homolog model	tetracycline antibiotic	antibiotic target protection		HY metaSPAdes	NODE_230_length_104252_cov_9.790458	35	38586	40505	1	ID=230_35;partial=00;start_type=ATG;rbs_motif=GGAGG;rbs_spacer=5-10bp;gc_cont=0.531	7.64531
NODE_348_length_69013_cov_11.179239_18	Perfect	tetW	100	3000194	protein homolog model	tetracycline antibiotic	antibiotic target protection		HY metaSPAdes	NODE_348_length_69013_cov_11.179239	18	10767	12686	1	ID=348_18;partial=00;start_type=ATG;rbs_motif=GGAGG;rbs_spacer=5-10bp;gc_cont=0.531	7.19115
NODE_5177_length_5598_cov_17.248325_7	Strict	Campylobacter coli chloramphenicol acetyltransferase	96.02	3004454	protein homolog model	phenicol antibiotic	antibiotic inactivation		HY metaSPAdes	NODE_5177_length_5598_cov_17.248325	7	4994	5596	1	ID=5177_7;partial=01;start_type=ATG;rbs_motif=GGAGG;rbs_spacer=5-10bp;gc_cont=0.371	17.8541
opera_contig_1206_6	Perfect	tetW	100	3000194	protein homolog model	tetracycline antibiotic	antibiotic target protection		HY OPERA-MS (MH)	opera_contig_1206	6	3769	5688	1	ID=1206_6;partial=00;start_type=ATG;rbs_motif=GGAGG;rbs_spacer=5-10bp;gc_cont=0.531	14.8167
opera_contig_1626_1	Strict	Campylobacter coli chloramphenicol acetyltransferase	96.14	3004454	protein homolog model	phenicol antibiotic	antibiotic inactivation		HY OPERA-MS (MH)	opera_contig_1626	1	46	669	-1	ID=1626_1;partial=00;start_type=ATG;rbs_motif=GGAGG;rbs_spacer=5-10bp;gc_cont=0.370	18.3397
opera_contig_17222_1	Strict	tetW	97.83	3000194	protein homolog model	tetracycline antibiotic	antibiotic target protection	True	HY OPERA-MS (MH)	opera_contig_17222	1	500	640	1	ID=17222_1;partial=01;start_type=ATG;rbs_motif=GGAGG;rbs_spacer=5-10bp;gc_cont=0.511	0
opera_contig_76911_177	Perfect	CblA-1	100	3002999	protein homolog model	cephalosporin	antibiotic inactivation		HY OPERA-MS (MH)	opera_contig_76911	177	215801	216691	-1	ID=76911_177;partial=00;start_type=ATG;rbs_motif=TAAA;rbs_spacer=12bp;gc_cont=0.485	18.5769
opera_contig_1579_7	Strict	Campylobacter coli chloramphenicol acetyltransferase	96.02	3004454	protein homolog model	phenicol antibiotic	antibiotic inactivation		HY OPERA-MS (mSPA)	opera_contig_1579	7	4994	5596	1	ID=1579_7;partial=01;start_type=ATG;rbs_motif=GGAGG;rbs_spacer=5-10bp;gc_cont=0.371	17.8541
opera_contig_2773_1	Perfect	tetW	100	3000194	protein homolog model	tetracycline antibiotic	antibiotic target protection		HY OPERA-MS (mSPA)	opera_contig_2773	1	352	2271	1	ID=2773_1;partial=00;start_type=ATG;rbs_motif=GGAGG;rbs_spacer=5-10bp;gc_cont=0.531	14.7677
opera_contig_190552_176	Perfect	CblA-1	100	3002999	protein homolog model	cephalosporin	antibiotic inactivation		HY OPERA-MS (mSPA)	opera_contig_190552	176	215253	216143	-1	ID=190552_176;partial=00;start_type=ATG;rbs_motif=TAAA;rbs_spacer=12bp;gc_cont=0.485	18.5769
